# Supplementary material for: FTO-Eci1 Axis Mediates Exercise-Induced Cardioprotection in Pressure Overload Mice
Source: Biomolecules. 2026 Jan 7;16(1):98. doi: 10.3390/biom16010098 (PMC12839096; doi:10.3390/biom16010098)
Supplement: Supplementary file 1 [file biomolecules-16-00098-s001.zip]

Archive with 2 entries (2 files):
- biomolecules-4027548-supplementary.pdf
- File S1. biomolecules-4027548 original WB.pdf
